# Supplementary material for: A Focus on Thermal Durability and Oxidation Resistance and Morphology of Polymer Capped Copper Particles Through a Synthesis-Driven, Precursor-Influenced Approach
Source: Nanomaterials (Basel). 2025 Dec 10;15(24):1852. doi: 10.3390/nano15241852 (PMC12735937; doi:10.3390/nano15241852)
Supplement: Supplementary file 1 [file nanomaterials-15-01852-s001.zip]

Archive with 1 entries (1 files):
- nanomaterials-3996371-supplementary.pdf
